# Supplementary material for: Lifestyle-, environmental-, and additional health factors associated with an increased sperm DNA fragmentation: a systematic review and meta-analysis
Source: Reprod Biol Endocrinol. 2023 Jan 18;21:5. doi: 10.1186/s12958-023-01054-0 (PMC9847125; doi:10.1186/s12958-023-01054-0)
Supplement: Supplementary file 1 — Additional file 1: Supplementary Appendix 1. Risk of bias assessment methodology. Supplementary Table 1. PRISMA 2020 checklist. Supplementary Table 2. Basic characteristics of the included article. Supplementary Table 3. Eligibility criteria in each included article. Supplementary Table 4. Risk factor and population definitions in each included article. Supplementary Table 5. Risk of bias assessment using the QUIPS tools. Supplementary Table 6. Articles also looking at pregnancy or birth as an outcome. Supplementary Figure 1. Comparison of patients’ sperm DNA fragmentation values with and without varicocele subdivided based on sperm DNA fragmentation assays used (continuous data). Supplementary Figure 2. Comparison of patients’ sperm DNA fragmentation values with and without varicocele subdivided based on different cut-off values. Supplementary Figure 3. Supplementary Figure 4. Comparison of patients’ sperm DNA fragmentation values with and without varicocele subdivided based on the fertility status of patients (continuous data). Supplementary Figure 5. Comparison of patients’ sperm DNA fragmentation values with impaired and normal glucose tolerance (continuous data). Supplementary Figure 6. Comparison of patients’ sperm DNA fragmentation values with and without testicular tumors subdivided based on sperm DNA fragmentation assays used (continuous data). Supplementary Figure 7. Comparison of patients’ sperm DNA fragmentation values with and without Hodgkin-lymphoma (HL) (continuous data). Supplementary Figure 8. Comparison of patients’ sperm DNA fragmentation values with and without non-Hodgkin lymphoma (NHL) (continuous data). Supplementary Figure 9. Comparison of patients’ sperm DNA fragmentation values with and without lymphomas (continuous data). Supplementary Figure 10. Comparison of patients’ sperm DNA fragmentation values with and without leukemia (continuous data). Supplementary Figure 11. Comparison of patients’ sperm DNA fragmentation values with and withou [file 12958_2023_1054_MOESM1_ESM.zip]

Archive with 5 entries (4 files):
- ESM1/
- ESM1/DFI_risk_factors_supplementary_RB.docx
- ESM1/Supplementary Figure 46.pdf
- ESM1/Supplementary Figure 47.pdf
- ESM1/Supplementary Figure 48.pdf
